# Supplementary material for: Transcriptional Expression of Nitrogen Metabolism Genes and Primary Metabolic Variations in Rice Affected by Different Water Status
Source: Plants (Basel). 2023 Apr 14;12(8):1649. doi: 10.3390/plants12081649 (PMC10140879; doi:10.3390/plants12081649)
Supplement: Supplementary file 1 [file plants-12-01649-s001.zip]

Archive with 1 entries (1 files):
- plants-2321391-supplementary.pdf
